# Supplementary material for: Performance of Marmoset Monkeys as Embryo Donors Is Reflected by Different Stress-Related Parameters
Source: Animals (Basel). 2022 Sep 14;12(18):2414. doi: 10.3390/ani12182414 (PMC9494952; doi:10.3390/ani12182414)
Supplement: Supplementary file 1 [file animals-12-02414-s001.zip]

Archive with 1 entries (1 files):
- animals-1787537-supplementary.pdf
